# Supplementary material for: Social network analysis of key stakeholders in Brucellosis prevention in Western Iran
Source: Trop Med Health. 2025 Feb 5;53:18. doi: 10.1186/s41182-025-00693-w (PMC11800574; doi:10.1186/s41182-025-00693-w)
Supplement: Supplementary file 1 — Additional file1: Scores for influence, interest, level of support and power stakeholders in Brucellosis prevention programs in Lorestan province, Western Iran [file 41182_2025_693_MOESM1_ESM.xlsx]

## Sheet: Ranking by Power
name	power
VOLS	100
LUMS	95
AJ	90
GUAF	85
RCS	60
NGOs	60
EPO	50
MSB	50
PMPO	50
URC	50
LBO	40
GDA	40
IKRC	40
Po	40
BF	30
CLSW	30
OoE	30
WO	20

## Sheet: Ranking by Support
name	support
VOLS	100
LUMS	95
AJ	90
EPO	85
URC	60
GUAF	50
LBO	40
GDA	40
PMPO	40
RCS	30
MSB	30
IKRC	30
Po	30
NGOs	20
BF	20
CLSW	20
OoE	20
WO	10

## Sheet: Ranking by Influence
name	influence
VOLS	100
AJ	95
LUMS	90
EPO	85
URC	60
GUAF	50
LBO	40
GDA	40
PMPO	40
RCS	30
MSB	30
IKRC	30
Po	30
NGOs	20
BF	20
CLSW	20
OoE	20
WO	10

## Sheet: Ranking by Interest
name	interest
LUMS	100
VOLS	95
AJ	90
EPO	85
URC	60
LBO	50
MSB	50
PMPO	50
GUAF	50
RCS	40
GDA	40
IKRC	40
Po	40
NGOs	30
BF	30
CLSW	30
OoE	30
WO	20
